# Supplementary material for: Oportuna Vacuna: A Prospective Study of Vaccine Confidence and Vaccine Uptake in a Low-Income, Spanish-Speaking Rhode Island Population in the Post-Pandemic Era
Source: Vaccines (Basel). 2025 Dec 19;14(1):2. doi: 10.3390/vaccines14010002 (PMC12846445; doi:10.3390/vaccines14010002)
Supplement: Supplementary file 1 [file vaccines-14-00002-s001.zip]

Archive with 4 entries (4 files):
- Supplement A - Clínica Esperanza Partnership Form_12.18.2025.pdf
- Supplement B - Oportuna Vacuna Patient Consent Form (English).pdf
- Supplement C - Figures and Tables_12.18.2025.pdf
- Supplement D_OV Patient Survey - English_PDF.pdf
